# Supplementary material for: The compact mitochondrial genome of Zorotypus medoensis provides insights into phylogenetic position of Zoraptera
Source: BMC Genomics. 2014 Dec 21;15(1):1156. doi: 10.1186/1471-2164-15-1156 (PMC4367826; doi:10.1186/1471-2164-15-1156)
Supplement: Supplementary file 1 — Additional file 1: Primer sequences used for PCR amplification. (XLSX 11 KB) [file 12864_2014_6912_MOESM1_ESM.xlsx]

## Sheet: Sheet1
Primer sequences used for amplification of Zorotypus medoensis mitogenome.
Primer	Sequence	Length
437f	CCCCTAAATCTTTCCAGT
2209r	CATCTATTCCGACAGTAA	1773 bp
2014f	TTGTTTTGATTCTTTGGAC
5799r	ATTAAATAAGGACGTGGTG	3786 bp
5383f	TTACTCTTCTTATTGCTCAC
10483r	GAGGATAAAGTGTAGGGAA	5101 bp
10076f	TTCCTGTCAATACACTACTC
13441r	TACATATCGCCCGTCACTC	3366 bp
12937f	ATTTTGCTGAATAACGATAAG
640r	ATGATAAAATGGCGAATACT	2276 bp
Numbers in primer names refer to the nucleotide positions of primers' 5 prime ends.
Primer sequences used for amplification of 18S and 28S rDNA.
Primer	Sequence	Length
18Sf	GCGAATGGCTCAGTAAATC
18Sr	GTGGACAAAGGGCAGGGA	~1.5 kb
28Sf	GGTGGTAAACTCCATCTAAG
28Sr	AGCACTGGGCAGAAATCACA	~2.4 kb
