# Supplementary material for: The compact mitochondrial genome of Zorotypus medoensis provides insights into phylogenetic position of Zoraptera
Source: BMC Genomics. 2014 Dec 21;15(1):1156. doi: 10.1186/1471-2164-15-1156 (PMC4367826; doi:10.1186/1471-2164-15-1156)
Supplement: Supplementary file 2 — Additional file 2: Mitogenome information. The mitogenomes for gene/region length comparison and phylogenetic analyses are indicated. (XLSX 21 KB) [file 12864_2014_6912_MOESM2_ESM.xlsx]

## Sheet: Sheet1
Mitogenome information
	Order (suborder or superfamily)	Family	Species	GenBank Accession No.	Used in Fig.1 for length comparison	Included in the datasets of PCG123RNA, PCG12RNA, and PCG-AA	Included in the datasets of Insecta-AA
Polyneoptera	Blattodea	Blattidae	Periplaneta americana	NC_016956	yes	yes	yes
		Blattidae	Periplaneta fuliginosa	NC_006076	yes
		Corydiidae	Eupolyphaga sinensis	NC_014274	yes	yes	yes
		Cryptocercidae	Cryptocercus relictus	NC_018132	yes	yes	yes
		Ectobiidae	Blattella bisignata	NC_018549	yes	yes	yes
		Ectobiidae	Blattella germanica	NC_012901	yes
	Dermaptera	Pygidicranidae	Challia fletcheri	NC_018538	yes	yes	yes
	Embioptera	Oligotomidae	Aposthonia japonica	AB639034		yes	yes
	Grylloblattodea	Grylloblattidae	Grylloblatta sculleni	DQ241796		yes	yes
	Isoptera	Hodotermitidae	Microhodotermes viator	NC_018122	yes	yes	yes
		Kalotermitidae	Neotermes insularis	NC_018124	yes	yes	yes
		Mastotermitidae	Mastotermes darwiniensis	NC_018120	yes	yes	yes
		Rhinotermitidae	Coptotermes formosanus	NC_015800	yes
		Rhinotermitidae	Coptotermes lacteus	NC_018125	yes
		Rhinotermitidae	Heterotermes sp.	NC_018127	yes
		Rhinotermitidae	Reticulitermes flavipes	NC_009498	yes	yes	yes
		Rhinotermitidae	Reticulitermes hageni	NC_009501	yes
		Rhinotermitidae	Reticulitermes santonensis	NC_009499	yes
		Rhinotermitidae	Reticulitermes virginicus	NC_009500	yes
		Rhinotermitidae	Schedorhinotermes breinli	NC_018126	yes
		Termitidae	Drepanotermes sp.	NC_018129	yes
		Termitidae	Macrognathotermes errator	NC_018130	yes
		Termitidae	Macrotermes barneyi	NC_018599	yes	yes	yes
		Termitidae	Macrotermes subhyalinus	NC_018128	yes
		Termitidae	Nasutitermes triodiae	NC_018131	yes
		Termopsidae	Porotermes adamsoni	NC_018121	yes	yes	yes
		Termopsidae	Zootermopsis angusticollis	NC_018123	yes
	Mantodea	Mantidae	Tamolanica tamolana	NC_007702	yes	yes	yes
	Mantophasmatodea	Mantophasmatidae	Sclerophasma paresisense	NC_007701	yes	yes	yes
	Orthoptera (Caelifera)	Acrididae	Acrida cinerea	NC_014887	yes
		Acrididae	Acrida willemsei	NC_011303	yes
		Acrididae	Arcyptera coreana	NC_013805	yes
		Acrididae	Calliptamus italicus	NC_011305	yes
		Acrididae	Ceracris kiangsu	NC_019994	yes
		Acrididae	Chondracris rosea	NC_019993	yes
		Acrididae	Chorthippus chinensis	NC_011095	yes
		Acrididae	Euchorthippus fusigeniculatus	NC_014449	yes
		Acrididae	Gastrimargus marmoratus	NC_011114	yes
		Acrididae	Gomphocerippus rufus	NC_014349	yes
		Acrididae	Gomphocerus licenti	NC_013847	yes
		Acrididae	Gomphocerus sibiricus	NC_021103	yes
		Acrididae	Gomphocerus sibiricus tibetanus	NC_015478	yes
		Acrididae	Lithidiopsis carinatus	NC_020775	yes
		Acrididae	Locusta migratoria migratoria	NC_011119	yes
		Acrididae	Locusta migratoria tibetensis	NC_015624	yes
		Acrididae	Locusta migratoria	NC_001712	yes
		Acrididae	Locusta migratoria manilensis	NC_014891	yes
		Acrididae	Oedaleus asiaticus	NC_011115	yes	yes	yes
		Acrididae	Ognevia longipennis	NC_013701	yes
		Acrididae	Oxya chinensis	NC_010219	yes
		Acrididae	Phlaeoba albonema	NC_011827	yes
		Acrididae	Prumna arctica	NC_013835	yes
		Acrididae	Schistocerca gregaria	NC_013240	yes
		Acrididae	Shirakiacris shirakii	NC_021610	yes
		Acrididae	Traulia szetschuanensis	NC_013826	yes
		Acrididae	Xenocatantops brachycerus	NC_021609	yes
		Chorotypidae	Erianthus versicolor	NC_020045	yes	yes	yes
		Episactidae	Pielomastax zhengi	NC_016182	yes	yes	yes
		Lentulidae	Lentula callani	NC_020774	yes	yes	yes
		Ommexechidae	Ommexecha virens	NC_020778	yes	yes	yes
		Pamphagidae	Asiotmethis zacharjini	NC_020328	yes	yes	yes
		Pamphagidae	Filchnerella helanshanensis	NC_020329	yes
		Pamphagidae	Pseudotmethis rubimarginis	NC_020330	yes
		Pamphagidae	Thrinchus schrenkii	NC_014610	yes
		Pneumoridae	Physemacris variolosa	NC_014491	yes	yes	yes
		Pneumoridae	Tanaocerus koebelei	NC_020777	yes
		Pyrgacrididae	Pyrgacris descampsi	NC_020776	yes	yes	yes
		Pyrgomorphidae	Atractomorpha sinensis	NC_011824	yes	yes	yes
		Pyrgomorphidae	Mekongiana xiangchengensis	NC_014450	yes
		Pyrgomorphidae	Mekongiella xizangensis	NC_014451	yes
		Romaleidae	Xyleus modestus	NC_014490	yes	yes	yes
		Tetrigidae	Alulatettix yunnanensis	NC_018542	yes	yes	yes
		Tetrigidae	Tetrix japonica	NC_018543	yes
		Tridactylidae	Ellipes minuta	NC_014488	yes	yes	yes
		Tristiridae	Tristira magellanica	NC_020773	yes	yes	yes
	Orthoptera (Ensifera)	Gryllidae	Myrmecophilus manni	NC_011301	yes	yes	yes
		Gryllidae	Teleogryllus emma	NC_011823	yes
		Gryllotalpidae	Gryllotalpa orientalis	NC_006678	yes	yes	yes
		Gryllotalpidae	Gryllotalpa pluvialis	NC_011302	yes
		Prophalangopsidae	Tarragoilus diuturnus	NC_021397	yes	yes	yes
		Rhaphidophoridae	Troglophilus neglectus	NC_011306	yes	yes	yes
		Tettigoniidae	Anabrus simplex	NC_009967	yes
		Tettigoniidae	Conocephalus maculatus	NC_016696	yes
		Tettigoniidae	Deracantha onos	NC_011813	yes
		Tettigoniidae	Elimaea cheni	NC_014289	yes
		Tettigoniidae	Gampsocleis gratiosa	NC_011200	yes
		Tettigoniidae	Mecopoda elongata	NC_021380	yes
		Tettigoniidae	Mecopoda niponensis	NC_021379	yes
		Tettigoniidae	Ruspolia dubia	NC_009876	yes
		Tettigoniidae	Sinochlora longifissa	NC_021424	yes	yes	yes
		Tettigoniidae	Sinochlora retrolateralis	KC467056
		Tettigoniidae	Xizicus fascipes	NC_018765	yes
	Phasmatodea (Timematodea)	Timematidae	Timema californicum	DQ241799		yes	yes
	Phasmatodea (Verophasmatodea)	Bacillidae	Bacillus atticus	GU001955		yes	yes
		Bacillidae	Bacillus rossius	GU001956
		Diapheromeridae	Micadina phluctainoides	NC_014673	yes	yes	yes
		Diapheromeridae	Sipyloidea sipylus	AB477470
		Heteropterygidae	Heteropteryx dilatata	NC_014680	yes	yes	yes
		Heteropterygidae	Orestes mouhotii	AB477462
		Phasmatidae	Entoria okinawaensis	NC_014694	yes
		Phasmatidae	Extatosoma tiaratum	NC_017748	yes
		Phasmatidae	Megacrania alpheus adan	NC_014688	yes
		Phasmatidae	Neohirasea japonica	AB477469
		Phasmatidae	Phobaeticus serratipes	NC_014678	yes
		Phasmatidae	Phraortes sp. Miyako Island	AB477465
		Phasmatidae	Phraortes illepidus	NC_014695	yes
		Phasmatidae	Phraortes sp.Iriomote Island	NC_014705	yes
		Phasmatidae	Ramulus hainanense	NC_013185	yes
		Phasmatidae	Ramulus irregulariterdentatus	NC_014702	yes	yes	yes
		Phylliidae	Phyllium giganteum	AB477461
	Plecoptera	Perlidae	Dinocras cephalotes	NC_022843	yes	yes	yes
		Pteronarcyidae	Pteronarcys princeps	NC_006133	yes	yes	yes
	Zoraptera	Zorotypidae	Zorotypus medoensis	KJ467512	yes	yes	yes
Acercaria	Hemiptera	Reduviidae	Triatoma dimidiata	NC_002609			yes
		Aphrophoridae	Philaenus spumarius	NC_005944			yes
Holometabola	Coleoptera	Elateridae	Pyrophorus divergens	NC_009964			yes
	Diptera	Drosophilidae	Drosophila melanogaster	NC_024511			yes
	Lepidoptera	Bombycidae	Bombyx mori	NC_002355			yes
	Mecoptera	Panorpidae	Neopanorpa pulchra	NC_013180			yes
	Megaloptera	Corydalidae	Corydalus cornutus	NC_011276			yes
	Neuroptera	Chrysopidae	Chrysopa pallens	NC_019618			yes
	Raphidioptera	Raphidiidae	Mongoloraphidia harmandi	NC_013251			yes
	Siphonaptera	Ceratophyllidae	Jellisonia amadoi	NC_022710			yes
	Trichoptera	Phryganeidae	Eubasilissa regina	NC_023374			yes
Outgroup	Archaeognatha	Meinertellidae	Nesomachilis australica	NC_006895		yes	yes
	Ephemeroptera	Heptageniidae	Parafronurus youi	NC_011359		yes	yes
		Siphlonuridae	Siphlonurus immanis	NC_013822		yes	yes
	Odonata	Gomphidae	Davidius lunatus	NC_012644		yes	yes
		Pseudolestidae	Pseudolestes mirabilis	NC_020636		yes	yes
	Zygentoma	Lepidotrichidae	Tricholepidion gertschi	NC_005437		yes	yes
