# Supplementary material for: The compact mitochondrial genome of Zorotypus medoensis provides insights into phylogenetic position of Zoraptera
Source: BMC Genomics. 2014 Dec 21;15(1):1156. doi: 10.1186/1471-2164-15-1156 (PMC4367826; doi:10.1186/1471-2164-15-1156)
Supplement: Supplementary file 3 — Additional file 3: Nucleotide compositions (in percentage). (XLSX 10 KB) [file 12864_2014_6912_MOESM3_ESM.xlsx]

## Sheet: Sheet1
Nucleotide compositions (in percentage)
Gene/region	A	C	G	T	A+T
Whole genome	38.44	18.53	8.98	34.05	72.5
Protein-coding genes	31.75	14.74	14.05	39.46	71.21
1st codon position	35.77	13	18.66	32.57	68.34
2nd codon position	19.21	18.13	14.3	48.36	67.57
3rd codon position	40.27	13.08	9.19	37.46	77.73
tRNAs	40.43	9.34	12.96	37.27	77.7
rrnL	36.01	7.04	17.59	39.36	75.38
rrnS	34.67	7.04	17.82	40.47	75.14
A+T-rich region	34.09	14.58	9.24	42.09	76.18
For protein-coding genes and three codon positions, stop codons were excluded from the analysis.
