# Supplementary material for: The compact mitochondrial genome of Zorotypus medoensis provides insights into phylogenetic position of Zoraptera
Source: BMC Genomics. 2014 Dec 21;15(1):1156. doi: 10.1186/1471-2164-15-1156 (PMC4367826; doi:10.1186/1471-2164-15-1156)
Supplement: Supplementary file 7 — Additional file 7: Relative-rates test as implemented in PHYLTEST. (XLS 40 KB) [file 12864_2014_6912_MOESM7_ESM.xls]

## Sheet: Sheet1
Relative-rates test as implemented in PHYLTEST.
PCG12RNA
Outgroup	Groups	La	Groups	Lb	La - Lb
Ephemeroptera	Zoraptera	0.2621	Blattodea	0.0808	0.18125±0.00716067 (Z = 25.3118 rate constancy is rejected at 5% level)
Ephemeroptera	Zoraptera	0.2487	Dermaptera	0.1823	0.0663986±0.00841001 (Z = 7.89518 rate constancy is rejected at 5% level)
Ephemeroptera	Zoraptera	0.1969	Embioptera	0.1938	0.0030472±0.0084898 (Z = 0.358925 rate constancy is NOT rejected at 5% level)
Ephemeroptera	Zoraptera	0.2698	Grylloblattodea	0.08226	0.187554±0.00750927 (Z = 24.9764 rate constancy is rejected at 5% level)
Ephemeroptera	Zoraptera	0.2593	Isoptera	0.1032	0.156067±0.0071793 (Z = 21.7385 rate constancy is rejected at 5% level)
Ephemeroptera	Zoraptera	0.2521	Mantodea	0.09132	0.160778±0.00758574 (Z = 21.1947 rate constancy is rejected at 5% level)
Ephemeroptera	Zoraptera	0.2544	Mantophasmatodea	0.08492	0.169527±0.00747477 (Z = 22.6799 rate constancy is rejected at 5% level)
Ephemeroptera	Zoraptera	0.2508	Orthoptera	0.1108	0.140011±0.00677737 (Z = 20.6586 rate constancy is rejected at 5% level)
Ephemeroptera	Zoraptera	0.2391	Phasmatodea	0.1102	0.128928±0.00700471 (Z = 18.4058 rate constancy is rejected at 5% level)
Ephemeroptera	Zoraptera	0.2887	Plecoptera	0.07035	0.218305±0.00744659 (Z = 29.3161 rate constancy is rejected at 5% level)
Odonata	Zoraptera	0.2478	Blattodea	0.09507	0.152722±0.00696687 (Z = 21.9211 rate constancy is rejected at 5% level)
Odonata	Zoraptera	0.2377	Dermaptera	0.1934	0.0443458±0.00828702 (Z = 5.35124 rate constancy is rejected at 5% level)
Odonata	Zoraptera	0.1949	Embioptera	0.1958	-0.000844451±0.00826119 (Z = 0.102219 rate constancy is NOT rejected at 5% level)
Odonata	Zoraptera	0.2541	Grylloblattodea	0.09794	0.156202±0.00733983 (Z = 21.2814 rate constancy is rejected at 5% level)
Odonata	Zoraptera	0.2505	Isoptera	0.112	0.138459±0.00696423 (Z = 19.8815 rate constancy is rejected at 5% level)
Odonata	Zoraptera	0.2378	Mantodea	0.1056	0.132134±0.00741927 (Z = 17.8096 rate constancy is rejected at 5% level)
Odonata	Zoraptera	0.2424	Mantophasmatodea	0.09692	0.145514±0.00731676 (Z = 19.8878 rate constancy is rejected at 5% level)
Odonata	Zoraptera	0.2413	Orthoptera	0.1203	0.120998±0.00664209 (Z = 18.2169 rate constancy is rejected at 5% level)
Odonata	Zoraptera	0.2321	Phasmatodea	0.1172	0.114852±0.00689012 (Z = 16.669 rate constancy is rejected at 5% level)
Odonata	Zoraptera	0.2615	Plecoptera	0.09747	0.164074±0.00727134 (Z = 22.5645 rate constancy is rejected at 5% level)
PCG-AA
Outgroup	Groups	La	Groups	Lb	La - Lb
Ephemeroptera	Zoraptera	0.4224	Blattodea	0.1149	0.307504±0.0140832 (Z = 21.8348 rate constancy is rejected at 5% level)
Ephemeroptera	Zoraptera	0.3975	Dermaptera	0.224	0.173452±0.0154027 (Z = 11.2611 rate constancy is rejected at 5% level)
Ephemeroptera	Zoraptera	0.3091	Embioptera	0.3073	0.0018105±0.0157303 (Z = 0.115096 rate constancy is NOT rejected at 5% level)
Ephemeroptera	Zoraptera	0.4366	Grylloblattodea	0.1078	0.328827±0.0146986 (Z = 22.3714 rate constancy is rejected at 5% level)
Ephemeroptera	Zoraptera	0.4141	Isoptera	0.1301	0.28397±0.0139471 (Z = 20.3605 rate constancy is rejected at 5% level)
Ephemeroptera	Zoraptera	0.4097	Mantodea	0.1371	0.272662±0.0146332 (Z = 18.6331 rate constancy is rejected at 5% level)
Ephemeroptera	Zoraptera	0.4089	Mantophasmatodea	0.1325	0.276331±0.0147644 (Z = 18.7161 rate constancy is rejected at 5% level)
Ephemeroptera	Zoraptera	0.4004	Orthoptera	0.1584	0.241936±0.0132141 (Z = 18.309 rate constancy is rejected at 5% level)
Ephemeroptera	Zoraptera	0.3775	Phasmatodea	0.1763	0.201186±0.0134633 (Z = 14.9433 rate constancy is rejected at 5% level)
Ephemeroptera	Zoraptera	0.4657	Plecoptera	0.08747	0.378268±0.0148134 (Z = 25.5354 rate constancy is rejected at 5% level)
Odonata	Zoraptera	0.4037	Blattodea	0.1337	0.269997±0.0136724 (Z = 19.7475 rate constancy is rejected at 5% level)
Odonata	Zoraptera	0.3797	Dermaptera	0.2419	0.137829±0.0150387 (Z = 9.165 rate constancy is rejected at 5% level)
Odonata	Zoraptera	0.3095	Embioptera	0.3068	0.00273954±0.0151787 (Z = 0.180486 rate constancy is NOT rejected at 5% level)
Odonata	Zoraptera	0.4106	Grylloblattodea	0.1338	0.27688±0.0141087 (Z = 19.6247 rate constancy is rejected at 5% level)
Odonata	Zoraptera	0.3991	Isoptera	0.1451	0.254017±0.0133998 (Z = 18.9567 rate constancy is rejected at 5% level)
Odonata	Zoraptera	0.3924	Mantodea	0.1544	0.238057±0.0142783 (Z = 16.6726 rate constancy is rejected at 5% level)
Odonata	Zoraptera	0.3957	Mantophasmatodea	0.1457	0.24998±0.0141808 (Z = 17.6281 rate constancy is rejected at 5% level)
Odonata	Zoraptera	0.3874	Orthoptera	0.1714	0.215924±0.0128293 (Z = 16.8306 rate constancy is rejected at 5% level)
Odonata	Zoraptera	0.3681	Phasmatodea	0.1858	0.182297±0.0132252 (Z = 13.7841 rate constancy is rejected at 5% level)
Odonata	Zoraptera	0.4264	Plecoptera	0.1268	0.29962±0.0141241 (Z = 21.2134 rate constancy is rejected at 5% level)
PCG123RNA
Outgroup	Groups	La	Groups	Lb	La - Lb
Ephemeroptera	Zoraptera	0.319	Blattodea	0.1414	0.177636±0.00717395 (Z = 24.7613 rate constancy is rejected at 5% level)
Ephemeroptera	Zoraptera	0.3164	Dermaptera	0.2697	0.0467112±0.00883298 (Z = 5.28827 rate constancy is rejected at 5% level)
Ephemeroptera	Zoraptera	0.2569	Embioptera	0.2599	-0.0029951±0.00875577 (Z = 0.342071 rate constancy is NOT rejected at 5% level)
Ephemeroptera	Zoraptera	0.3305	Grylloblattodea	0.1525	0.177975±0.00784624 (Z = 22.6828 rate constancy is rejected at 5% level)
Ephemeroptera	Zoraptera	0.3115	Isoptera	0.1769	0.13453±0.00728935 (Z = 18.4556 rate constancy is rejected at 5% level)
Ephemeroptera	Zoraptera	0.3113	Mantodea	0.1419	0.169405±0.00773266 (Z = 21.9077 rate constancy is rejected at 5% level)
Ephemeroptera	Zoraptera	0.3109	Mantophasmatodea	0.1447	0.166158±0.00773799 (Z = 21.4731 rate constancy is rejected at 5% level)
Ephemeroptera	Zoraptera	0.3057	Orthoptera	0.172	0.133669±0.00678607 (Z = 19.6975 rate constancy is rejected at 5% level)
Ephemeroptera	Zoraptera	0.2958	Phasmatodea	0.1677	0.12815±0.0070659 (Z = 18.1363 rate constancy is rejected at 5% level)
Ephemeroptera	Zoraptera	0.349	Plecoptera	0.148	0.20099±0.00749925 (Z = 26.8014 rate constancy is rejected at 5% level)
Odonata	Zoraptera	0.31	Blattodea	0.1504	0.159594±0.00707805 (Z = 22.5477 rate constancy is rejected at 5% level)
Odonata	Zoraptera	0.2864	Dermaptera	0.2998	-0.0134028±0.00912189 (Z = 1.4693 rate constancy is NOT rejected at 5% level)
Odonata	Zoraptera	0.2598	Embioptera	0.257	0.00287499±0.00859134 (Z = 0.334638 rate constancy is NOT rejected at 5% level)
Odonata	Zoraptera	0.3159	Grylloblattodea	0.1672	0.148737±0.00775902 (Z = 19.1695 rate constancy is rejected at 5% level)
Odonata	Zoraptera	0.3193	Isoptera	0.1691	0.150201±0.00710207 (Z = 21.1489 rate constancy is rejected at 5% level)
Odonata	Zoraptera	0.2945	Mantodea	0.1587	0.135739±0.00774637 (Z = 17.523 rate constancy is rejected at 5% level)
Odonata	Zoraptera	0.3029	Mantophasmatodea	0.1526	0.150304±0.00767794 (Z = 19.576 rate constancy is rejected at 5% level)
Odonata	Zoraptera	0.2999	Orthoptera	0.1778	0.12208±0.00672794 (Z = 18.1452 rate constancy is rejected at 5% level)
Odonata	Zoraptera	0.2929	Phasmatodea	0.1706	0.122245±0.00702508 (Z = 17.4012 rate constancy is rejected at 5% level)
Odonata	Zoraptera	0.3218	Plecoptera	0.1752	0.14659±0.0075059 (Z = 19.53 rate constancy is rejected at 5% level)
